# Supplementary material for: Identification of the FLA Gene Family in Soybean and Preliminary Functional Analysis of Its Drought-Responsive Candidate Genes
Source: Genes (Basel). 2025 Nov 29;16(12):1425. doi: 10.3390/genes16121425 (PMC12732659; doi:10.3390/genes16121425)
Supplement: Supplementary file 1 [file genes-16-01425-s001.zip]

Archive with 2 entries (2 files):
- Table S1—— Information on the five FLA family genes identified from GEO datasets under drought stress in soybean..pdf
- Table S2——Primer sequences for qRT-PCR analysis of the five FLA genes..pdf
